# Supplementary material for: Non-Inferiority of a Ready-to-Drink Enteral Formula on Nutritional Status in Patients with Head and Neck Cancer: A Randomized Controlled Trial
Source: Nutrients. 2026 Jun 28;18(13):2105. doi: 10.3390/nu18132105 (PMC13363418; doi:10.3390/nu18132105)
Supplement: Supplementary file 1 [file nutrients-18-02105-s001.zip]

Archive with 2 entries (2 files):
- Supplementary Materials Figure S1.pdf
- Supplementary Materials Table S1 Consort checklist.pdf
